# Supplementary material for: Rocks, lichens, and woody litter influenced the soil invertebrate density in upland tundra heath
Source: PLoS One. 2023 May 2;18(5):e0282068. doi: 10.1371/journal.pone.0282068 (PMC10153722; doi:10.1371/journal.pone.0282068)
Supplement: S1 Data — (XLSX) [file pone.0282068.s001.xlsx]

## Sheet: Invert. Density, Nutrient Conc.
Site Name	Site Code	Replicate	UTM	pH	Na	NH4	K	Mg	Ca	Cl	SO4	PO4	NO3	Orib_mites	Pred_Mites	Collem	Enchy	All_Mites	Total_Invert
EMP	A	1	537783.9E, 6990495N	6.74	6.7	2.93	9.56	4.1	16.42	9.44	5.78	6.55	1.01	15310.6	0	0	0	15310.6	15310.6
EMP	A	2	537783.9E, 6990495N	5.36	3.89	4.98	0.72	1.64	7.05	6.22	4.35	4.57	0.49	33283.9	0	34948.1	33283.9	33283.9	101516
EMP	A	3	537783.9E, 6990495N	7.03	8.82	0.65	14.09	5.49	49.78	10.23	7.33	4.16	1.64	0	0	241119	161574	0	402693
EMP	A	4	537783.9E, 6990495N	5.72	4.52	2.77	7.77	1.97	9.436	6.55	4.79	9.46	0.3	54363.7	0	39940.7	100961	54363.7	195266
EMP	A	5	537783.9E, 6990495N	6.39	4.97	3.07	4.21	2.72	15.5	6.05	3.44	3.36	0.57	53254.2	0	46597.5	665.678	53254.2	100517
EMP	A	6	537783.9E, 6990495N	6.41	7.3	4.87	20.9	5.56	33.55	7.93	8.51	25.12	0.7	35780.2	0	47429.6	58246.8	35780.2	141457
EMP	A	7	537783.9E, 6990495N	6.66	6.8	0.55	1.3	3.58	19.15	11.09	5.02	3.23	0.3	25015.9	0	15009.6	37523.9	25015.9	77549.4
EMP	A	8	537783.9E, 6990495N	5.46	5.9	3.02	11.06	2.62	10.57	9.67	6.27	6.81	0.48	34318	3813.11	32411.4	22878.6	38131.1	93421.1
EMP	A	9	537783.9E, 6990495N	6.97	4.71	3.38	13.43	6.24	69.81	5.48	5.46	7.86	3.04	16641.9	0	9985.17	29955.5	16641.9	56582.6
EMP	A	10	537783.9E, 6990495N	6.35	4.89	0.6	5.21	1.55	7.08	5.08	2.66	7.06	0.04	54918.4	0	28291.3	0	54918.4	83209.7
Q1	B	1	540876.1E, 6986200N	6.21	2.52	2.07	4.05	0.66	4.5	1.73	1.33	2.11	0.25	66126.3	0	13024.9	21040.2	66126.3	100191
Q1	B	2	540876.1E, 6986200N	6.35	5.97	2.47	8.46	3.3	13.05	10.04	7.59	6.26	0.31	37523.9	0	21263.5	3752.39	37523.9	62539.8
Q1	B	3	540876.1E, 6986200N	6.55	8.58	0.68	5.88	6.5	40.76	12	49.58	2.84	0.44	74888.8	0	44933.3	43269.1	74888.8	163091
Q1	B	4	540876.1E, 6986200N	6.19	5.94	0.69	7.63	4.97	27.21	8.66	22.69	7.26	0.95	6656.78	0	23298.7	38831.2	6656.78	68786.7
Q1	B	5	540876.1E, 6986200N	6.05	3.78	2.7	5.98	1.35	6.65	4.38	7.97	2.49	0.7	46597.5	0	23298.7	665.678	46597.5	70561.9
Q1	B	6	540876.1E, 6986200N	5.68	2.84	2.18	5.45	1.17	4.28	2.91	2.9	2.06	0.43	16641.9	0	71560.4	69896.2	16641.9	158099
Q1	B	7	540876.1E, 6986200N	6.38	7.46	1.02	7.67	5.94	26.91	12.5	40.97	6.96	0.53	53254.2	0	6656.78	32618.2	53254.2	92529.2
Q1	B	8	540876.1E, 6986200N	6.27	6.65	0.74	4.35	2.82	16.99	7.79	15.58	2.75	0.79	7820.24	868.916	11295.9	53872.8	8689.16	73857.9
Q1	B	9	540876.1E, 6986200N	5.46	4.28	0.27	5.4	1.13	5.72	4.64	2.98	3	0	80051	0	26266.7	5003.18	80051	111321
Q1	B	10	540876.1E, 6986200N	6.33	6.37	2.44	10	3.95	15.27	10.1	18.54	14.91	0.3	25517.7	0	12204.1	29955.5	25517.7	67677.3
Q2	C	1	540760.1E, 6985865N	6.57	4.99	0.62	25.43	6.39	37.5	5.7	10	23.76	0.95	6253.98	0	90057.3	76298.6	6253.98	172610
Q2	C	2	540760.1E, 6985865N	6.44	3.41	0.27	8.62	2.29	17.49	3.24	4.25	2.47	0.82	3080.39	0	52366.7	48516.2	3080.39	103963
Q2	C	3	540760.1E, 6985865N	6.57	6.32	0.81	11.47	4.73	28.98	8.85	7.16	8.49	1.79	714.09	0	5712.73	0	714.091	6426.82
Q2	C	4	540760.1E, 6985865N	6.5	6.2	0.82	12.019	6.03	44	11.46	18.97	6.08	1.43	6656.78	0	20802.4	0	6656.78	27459.2
Q2	C	5	540760.1E, 6985865N	6.7	9.47	0.62	19.75	5.3	32.93	7.81	7.15	27.1	2.22	2501.59	0	33771.5	41276.3	2501.59	77549.4
Q2	C	6	540760.1E, 6985865N	6.63	7.59	0.6	9.78	3.59	26.1	7.88	12.11	1.67	0.19	6656.78	0	25295.8	55916.9	6656.78	87869.5
Q2	C	7	540760.1E, 6985865N	6.7	5.19	0.61	3.82	3.25	23.59	6.09	7.14	3.48	0	29397.5	0	37628.7	21166.2	29397.5	88192.4
Q2	C	8	540760.1E, 6985865N	6.43	5.6	0.72	18.6	5.67	33.92	6.99	10.77	13.7	1.17	23873	0	22332.8	145549	23873	191754
Q2	C	9	540760.1E, 6985865N	6.43	4.53	3.5	8.97	3.35	22.57	6.44	8.59	6.14	1.25	6656.78	832.097	12481.5	9153.07	7488.88	29123.4
Q2	C	10	540760.1E, 6985865N	6.04	5.39	5.45	19.75	5.5	36.59	10.21	16.08	19.53	1.49	13313.6	0	35946.6	3994.07	13313.6	53254.2
Monolith	D	1	544852.7E, 6987268N	6.1	2.63	0	0.001	0.41	5.26	1.93	3.081	0	0.411	24821.2	108.614	34584.8	21701.2	24929.8	81215.8
Monolith	D	2	544852.7E, 6987268N	6.34	0.692	0	0.001	0.001	3.75	0.73	0.443	0	0.012	36747.4	832.097	24279.2	29237.4	37579.5	91096.1
Monolith	D	3	544852.7E, 6987268N	5.92	1.005	0	0.001	0.001	1.78	0.921	0.871	0	0.001	36115.4	1430.8	10370	29628.9	37546.2	77545.1
Monolith	D	4	544852.7E, 6987268N	5.85	1.261	0	0.47	1.241	7.66	3.23	0.688	0	0.391	66840.8	0	36132.7	66692.1	66840.8	169666
Monolith	D	5	544852.7E, 6987268N	5.81	0.835	0	0.075	0.001	2.507	0.001	0.5	0	0.02	36612.1	1363.72	7213.84	5211.4	37975.8	50401.1
Monolith	D	6	544852.7E, 6987268N	5.8	0.85	0	0.001	0.001	2.015	0.001	0.45	0	0.04	46890.2	1126.35	34900.9	48024.4	48016.5	130942
Monolith	D	7	544852.7E, 6987268N	5.83	0.741	0	0.001	0.001	1.97	1.12	0.31	0	0.039	44307.7	0	8580.41	9129.28	44307.7	62017.4
Monolith	D	8	544852.7E, 6987268N	5.83	1.16	0	0.001	0.164	2.8	1.2	0.48	0	0.084	31401.3	0	8829.52	6433.93	31401.3	46664.7

## Sheet: Metadata
Variable	Definition	Brief Methods	Units	Notes
Site Name	Name of site	NA	NA
Site Code	Site code used in the manuscript	NA	NA
Replicate	Replicate number	NA	NA
UTM	UTM coordinates for each site
pH	Soil pH	Suspended 5 g of soil in 25 ml of 0.01 M CaCl2 and shook the mixture for 30 minutes. Determined pH with the Mettler Toledo Orion Dual Star	NA
Na	Soil Sodium Concentration	Soil cation and anions were determined by placing 2.5 g of soil in 25 mL Milli-Q water. Samples were then centrifuged and subsequently filtered. Samples were analyzed with ion chromatography with a DionexICS-2000	microgram nutrient gram soil^-1
NH4	Soil Ammonium concentration	Soil cation and anions were determined by placing 2.5 g of soil in 25 mL Milli-Q water. Samples were then centrifuged and subsequently filtered. Samples were analyzed with ion chromatography with a DionexICS-2000	microgram nutrient gram soil^-1
K	Soil Potassium concentration	Soil cation and anions were determined by placing 2.5 g of soil in 25 mL Milli-Q water. Samples were then centrifuged and subsequently filtered. Samples were analyzed with ion chromatography with a DionexICS-2000	microgram nutrient gram soil^-1
Mg	Soil Magnesium concentration	Soil cation and anions were determined by placing 2.5 g of soil in 25 mL Milli-Q water. Samples were then centrifuged and subsequently filtered. Samples were analyzed with ion chromatography with a DionexICS-2000	microgram nutrient gram soil^-1
Ca	Soil Calcium concentration	Soil cation and anions were determined by placing 2.5 g of soil in 25 mL Milli-Q water. Samples were then centrifuged and subsequently filtered. Samples were analyzed with ion chromatography with a DionexICS-2000	microgram nutrient gram soil^-1
Cl	Soil chlorine concentration	Soil cation and anions were determined by placing 2.5 g of soil in 25 mL Milli-Q water. Samples were then centrifuged and subsequently filtered. Samples were analyzed with ion chromatography with a DionexICS-2000	microgram nutrient gram soil^-1
SO4	Soil Sulphate Concentration	Soil cation and anions were determined by placing 2.5 g of soil in 25 mL Milli-Q water. Samples were then centrifuged and subsequently filtered. Samples were analyzed with ion chromatography with a DionexICS-2000	microgram nutrient gram soil^-1
PO4	Soil Phosphate concentrations	Soil cation and anions were determined by placing 2.5 g of soil in 25 mL Milli-Q water. Samples were then centrifuged and subsequently filtered. Samples were analyzed with ion chromatography with a DionexICS-2000	microgram nutrient gram soil^-1
NO3	Nitrate	Soil cation and anions were determined by placing 2.5 g of soil in 25 mL Milli-Q water. Samples were then centrifuged and subsequently filtered. Samples were analyzed with ion chromatography with a DionexICS-2000	microgram nutrient gram soil^-1
Orib_mites	Density of oribatid mite	Invertebrates were extracted using the water flotation method and identified with a stereomicroscope	# invertebrates m^-2
Pred_Mites	Density of predatory mites	Invertebrates were extracted using the water flotation method and identified with a stereomicroscope	# invertebrates m^-2
Collem	Density of collembolans	Invertebrates were extracted using the water flotation method and identified with a stereomicroscope	# invertebrates m^-2
Enchy	Density of enchytraeids	Invertebrates were extracted using the water flotation method and identified with a stereomicroscope	# invertebrates m^-2
All_Mites	Density of all mites (Orib_mites + Pred_Mites)	Invertebrates were extracted using the water flotation method and identified with a stereomicroscope	# invertebrates m^-2
Total_Invert	Density of all inverbetrates (Collem + Enchy + All_Mites)	Invertebrates were extracted using the water flotation method and identified with a stereomicroscope	# invertebrates m^-2
