# Supplementary material for: Rocks, lichens, and woody litter influenced the soil invertebrate density in upland tundra heath
Source: PLoS One. 2023 May 2;18(5):e0282068. doi: 10.1371/journal.pone.0282068 (PMC10153722; doi:10.1371/journal.pone.0282068)
Supplement: S2 Data — (XLSX) [file pone.0282068.s002.xlsx]

## Sheet: Vegetation and Substrate Cover
Site Name	Site Code	Replicate	UTM	Bare.Soil	Rocks.Stones	Plant.Litter	Woody.Litter	Animal.Dung	ARCALP	ARCRUB	CASTET	DRYINT	EMPNIG	PEDFLA	RHOLAP	RHOTOM	SALARC	SALRET	VACMYR	VACVIT	OXYDEF	CARDIG	LUZNIV	PEDHIR	OXYARC	CERNIV	ALENIG	THAVER	POLPAL	ALEOCH	CETERI	PARSUL	DACARC	THASPP	AULTUR	BLKBSC	PELSPP	HYLSPL	OXYMAY	KALPOL	DIALAP	HEDSP.	ANDPOL	PEDSP.	CHALAT	RACSP.	TOMNIT	POLSP.	POAARC
EMP	A	1	537783.9E, 6990495N	7	7	25	0	0	0	0	6	10	0	0	7	0	0	0	20	23	3	0	0	0	0	23	25	22	0	14	0	0	6	5	14	0	0	0	0	0	0	0	0	0	0	0	0	0	0
EMP	A	2	537783.9E, 6990495N	13	9	25	0	1	0	0	0	20	0	2	16	0	0	5	19	15	2	0	2	0	0	24	12	19	3	5	2	2	5	0	12	5	0	0	0	0	0	0	0	0	0	0	0	0	0
EMP	A	3	537783.9E, 6990495N	3	3	27	1	0	4	0	9	9	3	0	2	5	0	0	25	8	0	0	0	0	0	25	7	21	0	17	0	0	14	2	4	0	0	0	0	0	0	0	0	0	0	0	0	0	0
EMP	A	4	537783.9E, 6990495N	30	29	21	8	0	0	0	0	22	0	0	28	0	0	0	2	0	20	0	0	0	4	21	22	17	0	1	0	3	0	3	0	4	0	0	0	0	0	0	0	0	0	0	0	0	0
EMP	A	5	537783.9E, 6990495N	12	16	25	13	2	6	0	0	0	0	0	0	24	0	0	21	20	0	0	0	0	0	24	21	15	0	26	0	0	7	0	3	0	0	0	0	0	0	0	0	0	0	0	0	0	0
EMP	A	6	537783.9E, 6990495N	18	15	25	3	0	0	0	11	5	13	0	7	2	0	0	23	19	11	0	0	0	0	24	7	19	0	20	2	0	7	4	17	0	0	0	0	0	0	0	0	0	0	0	0	0	0
EMP	A	7	537783.9E, 6990495N	21	23	0	0	0	0	0	0	0	0	0	0	0	0	0	2	0	0	0	0	0	0	15	3	5	0	5	1	2	0	0	0	0	0	0	0	0	0	0	0	0	0	0	0	0	0
EMP	A	8	537783.9E, 6990495N	15	12	29	2	1	0	10	2	20	0	0	1	0	0	8	27	12	0	0	0	0	0	20	21	19	0	5	0	0	1	1	1	0	0	0	0	0	0	0	0	0	0	0	0	0	0
EMP	A	9	537783.9E, 6990495N	17	6	25	0	1	0	7	20	21	0	1	10	0	0	1	23	22	6	0	0	0	0	18	6	15	0	12	0	0	5	0	16	0	4	0	0	0	0	0	0	0	0	0	0	0	0
EMP	A	10	537783.9E, 6990495N	10	8	27	3	0	0	0	13	18	0	0	16	0	0	0	25	20	2	0	0	3	0	20	22	22	0	23	5	2	9	0	19	0	0	0	0	0	0	0	0	0	0	0	0	0	0
Q1	B	1	540876.1E, 6986200N	39	12	2	0	0	0	15	0	18	9	0	0	2	0	0	15	7	0	0	0	0	0	21	21	12	3	9	0	2	0	0	0	0	0	0	0	0	0	0	0	0	0	0	0	0	0
Q1	B	2	540876.1E, 6986200N	14	1	14	0	0	2	10	0	0	0	0	0	0	1	0	27	23	0	0	0	0	4	23	36	14	2	15	0	0	4	1	0	0	0	0	0	0	0	0	0	0	0	0	0	0	0
Q1	B	3	540876.1E, 6986200N	0	0	0	0	0	0	5	1	0	2	0	0	27	0	0	20	13	0	1	0	0	0	24	54	13	1	6	0	2	1	4	0	8	0	0	0	0	0	0	0	0	0	0	0	0	0
Q1	B	4	540876.1E, 6986200N	13	2	2	1	0	0	12	22	7	0	0	19	0	19	7	15	0	0	0	8	0	0	17	1	6	0	3	7	0	3	6	13	0	10	0	0	5	0	0	0	0	0	0	0	0	0
Q1	B	5	540876.1E, 6986200N	4	0	2	0	0	0	13	6	0	22	0	0	6	0	0	13	5	0	0	0	0	0	31	12	14	0	8	0	0	0	1	0	0	0	0	0	0	1	0	0	0	0	0	0	0	0
Q1	B	6	540876.1E, 6986200N	20	5	4	4	0	0	14	0	0	5	0	0	12	0	0	23	15	0	0	0	0	0	24	37	22	0	25	0	0	8	0	0	0	0	0	0	0	0	0	0	0	0	0	0	0	0
Q1	B	7	540876.1E, 6986200N	20	3	1	0	0	0	5	3	5	0	0	1	4	0	0	14	0	0	4	1	0	0	22	35	17	5	14	0	1	1	4	1	0	0	0	0	0	0	0	0	0	0	0	0	0	0
Q1	B	8	540876.1E, 6986200N	3	0	8	0	0	0	5	27	6	4	0	0	10	0	0	0	20	0	0	7	0	0	11	19	6	0	18	0	1	2	2	1	3	0	0	0	0	0	0	0	0	0	0	0	0	0
Q1	B	9	540876.1E, 6986200N	1	2	9	0	0	0	12	12	26	8	0	10	1	4	12	23	4	0	0	0	0	0	17	2	4	2	13	4	0	1	0	0	0	0	0	0	0	0	0	0	0	0	0	0	0	0
Q1	B	10	540876.1E, 6986200N	8	0	3	0	0	0	7	7	0	3	0	4	8	0	0	12	9	0	0	0	0	0	17	17	5	1	8	2	1	2	1	0	0	0	0	0	0	2	0	0	0	0	0	0	0	0
Q2	C	1	540760.1E, 6985865N	34	6	9	1	0	0	8	30	0	0	0	9	0	20	3	19	0	6	0	0	0	5	17	13	4	0	10	4	0	0	1	0	0	1	14	6	0	0	0	0	0	0	0	0	0	0
Q2	C	2	540760.1E, 6985865N	7	3	2	0	0	0	6	25	10	0	0	16	0	0	21	18	0	0	0	0	0	0	13	1	8	0	14	4	0	3	0	0	0	4	39	0	0	0	0	0	0	0	0	0	0	0
Q2	C	3	540760.1E, 6985865N	18	2	8	0	0	0	9	30	16	0	0	0	0	7	9	13	0	0	0	0	0	0	11	0	1	0	12	4	0	1	0	0	0	0	0	0	0	0	0	0	0	0	0	0	0	0
Q2	C	4	540760.1E, 6985865N	5	1	21	0	0	0	0	24	28	0	0	6	0	0	5	17	0	0	0	2	0	0	23	5	7	0	24	1	0	1	2	0	0	0	2	0	0	0	0	0	0	0	0	0	0	0
Q2	C	5	540760.1E, 6985865N	16	10	5	0	0	0	6	29	7	0	0	8	0	0	17	14	0	0	0	5	0	0	14	1	15	1	14	7	0	1	4	0	1	2	18	0	0	0	0	0	0	0	0	0	0	0
Q2	C	6	540760.1E, 6985865N	21	3	17	0	0	0	0	23	19	1	0	19	0	13	6	24	0	6	6	4	0	0	14	1	10	0	7	0	0	0	3	0	0	0	3	0	0	0	0	0	0	0	0	0	0	0
Q2	C	7	540760.1E, 6985865N	6	7	17	0	0	0	0	4	27	0	0	19	0	0	0	23	0	0	0	0	0	0	21	7	20	0	27	3	0	6	0	0	0	1	1	0	0	0	0	0	0	0	0	0	0	0
Q2	C	8	540760.1E, 6985865N	0	12	11	0	0	0	14	0	8	0	0	7	0	11	3	25	0	12	0	2	0	8	22	21	16	0	12	0	3	4	0	2	0	0	0	0	0	0	0	0	0	0	0	0	0	0
Q2	C	9	540760.1E, 6985865N	2	1	8	0	2	0	14	8	11	0	0	15	4	0	6	32	0	4	0	0	0	8	28	1	9	0	15	2	6	0	0	1	0	0	9	0	0	0	1	0	0	0	0	0	0	0
Q2	C	10	540760.1E, 6985865N	7	2	13	1	0	0	11	32	6	0	0	6	0	11	4	16	0	0	0	0	0	0	7	2	6	1	21	3	0	1	0	1	0	3	25	0	0	0	0	0	0	0	0	0	0	0
Monolith	D	1	544852.7E, 6987268N	3.33333	0	26.6667	0	0	0	20	11.6667	20	0	0	6.66667	0	0	0	28.3333	0	21.6667	0	0	0	0	13.3333	18.3333	0	0	0	0	0	5	0	5	0	0	1.66667	0	0	0	0	0	0	0	1.66667	3.33333	3.33333	0
Monolith	D	2	544852.7E, 6987268N	0	0	21.6667	1.66667	3.33333	0	0	8.33333	1.66667	6.66667	0	1.66667	0	6.66667	1.66667	21.6667	0	0	0	0	0	6.66667	26.6667	15	21.6667	0	0	0	0	5	0	11.6667	0	0	0	0	0	0	0	1.66667	1.66667	0	1.66667	0	5	5
Monolith	D	3	544852.7E, 6987268N	0	0	15	0	0	0	0	0	5	0	0	0	0	0	0	30	0	21.6667	0	0	0	0	26.6667	31.6667	21.6667	0	0	0	0	0	16.6667	16.6667	0	0	0	0	0	0	0	0	3.33333	0	0	0	10	0
Monolith	D	4	544852.7E, 6987268N	0	0	25	5	0	0	8.33333	21.6667	6.66667	10	0	0	0	0	0	15	0	5	0	0	0	11.6667	26.6667	15	20	0	0	0	0	6.66667	6.66667	20	0	0	0	0	0	0	0	0	0	0	0	5	1.66667	1.66667
Monolith	D	5	544852.7E, 6987268N	0	0	26.6667	1.66667	0	0	0	10	8.33333	0	0	0	0	0	1.66667	28.3333	0	26.6667	0	0	0	0	21.6667	16.6667	20	0	0	0	0	3.33333	0	6.66667	0	0	0	0	0	0	0	1.66667	0	0	5	0	0	0
Monolith	D	6	544852.7E, 6987268N	3.33333	0	21.6667	0	0	0	5	0	5	0	0	0	0	0	0	30	13.3333	15	0	0	0	0	30	25	20	0	0	0	0	3.33333	5	15	0	0	0	0	0	0	0	0	0	3.33333	0	0	1.66667	0
Monolith	D	7	544852.7E, 6987268N	0	0	26.6667	0	0	0	1.66667	25	1.66667	0	0	0	0	0	0	20	15	0	0	0	0	0	26.6667	10	23.3333	0	0	0	0	15	0	5	0	0	0	0	0	0	0	1.66667	0	0	3.33333	0	0	0
Monolith	D	8	544852.7E, 6987268N	1.66667	0	21.6667	1.66667	0	0	0	0	28.3333	0	0	1.66667	0	0	0	21.6667	26.6667	0	0	0	0	3.33333	30	25	25	0	0	0	0	0	3.33333	5	0	0	0	0	0	0	0	0	0	0	0	0	0	0
[truncated: 10 more columns]

## Sheet: Metadata
Variable	Definition	Brief Methods	Units	Notes
Site Name	Name of site	NA	NA
Site Code	Site code used in the manuscript	NA	NA
Replicate	Replicate number	NA	NA
UTM	UTM coordinates of each site
Bare.Soil	Bare soil	Visual estimation of percent cover categories in gridded quadrats (Categories: 0 = 0%, 1 = 1-25%, 2 = 25-49%, 3 = 50-75%, 4 = 75-100%). Sites A, B, and C - 0.16 m^2 gridded quadrat, 25 grids. Site D - 0.096 m2 gridded quadrat, 15 grids.	%	Substrate cover data, each grid was summed to the whole quadrat and corrected to % cover per meter squared
Rocks.Stones	Rocks and Stones	Visual estimation of percent cover categories in gridded quadrats. Categories: 0 = 0%, 1 = 1-25%, 2 = 25-49%, 3 = 50-75%, 4 = 75-100%. Sites A, B, and C, used a 0.16 m^2 gridded quadrat, 25 grids. Site D used a 0.096 m2 gridded quadrat, 15 grids.	%	Substrate cover data, each grid was summed to the whole quadrat and corrected to % cover per meter squared
Plant.Litter	Plant litter	Visual estimation of percent cover categories in gridded quadrats (Categories: 0 = 0%, 1 = 1-25%, 2 = 25-49%, 3 = 50-75%, 4 = 75-100%). Sites A, B, and C - 0.16 m^2 gridded quadrat, 25 grids. Site D - 0.096 m2 gridded quadrat, 15 grids.	%	Substrate cover data, each grid was summed to the whole quadrat and corrected to % cover per meter squared
Woody.Litter	Woody litter	Visual estimation of percent cover categories in gridded quadrats (Categories: 0 = 0%, 1 = 1-25%, 2 = 25-49%, 3 = 50-75%, 4 = 75-100%). Sites A, B, and C - 0.16 m^2 gridded quadrat, 25 grids. Site D - 0.096 m2 gridded quadrat, 15 grids.	%	Substrate cover data, each grid was summed to the whole quadrat and corrected to % cover per meter squared
Animal.Dung	Animal feces	Visual estimation of percent cover categories in gridded quadrats (Categories: 0 = 0%, 1 = 1-25%, 2 = 25-49%, 3 = 50-75%, 4 = 75-100%). Sites A, B, and C - 0.16 m^2 gridded quadrat, 25 grids. Site D - 0.096 m2 gridded quadrat, 15 grids.	%	Substrate cover data, each grid was summed to the whole quadrat and corrected to % cover per meter squared
ARCALP	Arctostaphylos alpina	Visual estimation of percent cover categories in gridded quadrats (Categories: 0 = 0%, 1 = 1-25%, 2 = 25-49%, 3 = 50-75%, 4 = 75-100%). Sites A, B, and C - 0.16 m^2 gridded quadrat, 25 grids. Site D - 0.096 m2 gridded quadrat, 15 grids.	%	Vegetation cover data, each grid was summed to the whole quadrat and corrected to % cover per meter squared
ARCRUB	Arctostaphylos rubra	Visual estimation of percent cover categories in gridded quadrats (Categories: 0 = 0%, 1 = 1-25%, 2 = 25-49%, 3 = 50-75%, 4 = 75-100%). Sites A, B, and C - 0.16 m^2 gridded quadrat, 25 grids. Site D - 0.096 m2 gridded quadrat, 15 grids.	%	Vegetation cover data, each grid was summed to the whole quadrat and corrected to % cover per meter squared
CASTET	Cassiope tetragona	Visual estimation of percent cover categories in gridded quadrats (Categories: 0 = 0%, 1 = 1-25%, 2 = 25-49%, 3 = 50-75%, 4 = 75-100%). Sites A, B, and C - 0.16 m^2 gridded quadrat, 25 grids. Site D - 0.096 m2 gridded quadrat, 15 grids.	%	Vegetation cover data, each grid was summed to the whole quadrat and corrected to % cover per meter squared
DRYINT	Dryas integrifolia	Visual estimation of percent cover categories in gridded quadrats (Categories: 0 = 0%, 1 = 1-25%, 2 = 25-49%, 3 = 50-75%, 4 = 75-100%). Sites A, B, and C - 0.16 m^2 gridded quadrat, 25 grids. Site D - 0.096 m2 gridded quadrat, 15 grids.	%	Vegetation cover data, each grid was summed to the whole quadrat and corrected to % cover per meter squared
EMPNIG	Empetrum nigrum	Visual estimation of percent cover categories in gridded quadrats (Categories: 0 = 0%, 1 = 1-25%, 2 = 25-49%, 3 = 50-75%, 4 = 75-100%). Sites A, B, and C - 0.16 m^2 gridded quadrat, 25 grids. Site D - 0.096 m2 gridded quadrat, 15 grids.	%	Vegetation cover data, each grid was summed to the whole quadrat and corrected to % cover per meter squared
PEDFLA	Pedicularis flammea	Visual estimation of percent cover categories in gridded quadrats (Categories: 0 = 0%, 1 = 1-25%, 2 = 25-49%, 3 = 50-75%, 4 = 75-100%). Sites A, B, and C - 0.16 m^2 gridded quadrat, 25 grids. Site D - 0.096 m2 gridded quadrat, 15 grids.	%	Vegetation cover data, each grid was summed to the whole quadrat and corrected to % cover per meter squared
RHOLAP	Rhododendron lapponicum	Visual estimation of percent cover categories in gridded quadrats (Categories: 0 = 0%, 1 = 1-25%, 2 = 25-49%, 3 = 50-75%, 4 = 75-100%). Sites A, B, and C - 0.16 m^2 gridded quadrat, 25 grids. Site D - 0.096 m2 gridded quadrat, 15 grids.	%	Vegetation cover data, each grid was summed to the whole quadrat and corrected to % cover per meter squared
RHOTOM	Rhododendron tomentosum	Visual estimation of percent cover categories in gridded quadrats (Categories: 0 = 0%, 1 = 1-25%, 2 = 25-49%, 3 = 50-75%, 4 = 75-100%). Sites A, B, and C - 0.16 m^2 gridded quadrat, 25 grids. Site D - 0.096 m2 gridded quadrat, 15 grids.	%	Vegetation cover data, each grid was summed to the whole quadrat and corrected to % cover per meter squared
SALARC	Salix artica	Visual estimation of percent cover categories in gridded quadrats (Categories: 0 = 0%, 1 = 1-25%, 2 = 25-49%, 3 = 50-75%, 4 = 75-100%). Sites A, B, and C - 0.16 m^2 gridded quadrat, 25 grids. Site D - 0.096 m2 gridded quadrat, 15 grids.	%	Vegetation cover data, each grid was summed to the whole quadrat and corrected to % cover per meter squared
SALRET	Salix reticulata	Visual estimation of percent cover categories in gridded quadrats (Categories: 0 = 0%, 1 = 1-25%, 2 = 25-49%, 3 = 50-75%, 4 = 75-100%). Sites A, B, and C - 0.16 m^2 gridded quadrat, 25 grids. Site D - 0.096 m2 gridded quadrat, 15 grids.	%	Vegetation cover data, each grid was summed to the whole quadrat and corrected to % cover per meter squared
VACMYR	Vaccinium myrtilloides	Visual estimation of percent cover categories in gridded quadrats (Categories: 0 = 0%, 1 = 1-25%, 2 = 25-49%, 3 = 50-75%, 4 = 75-100%). Sites A, B, and C - 0.16 m^2 gridded quadrat, 25 grids. Site D - 0.096 m2 gridded quadrat, 15 grids.	%	Vegetation cover data, each grid was summed to the whole quadrat and corrected to % cover per meter squared
VACVIT	Vaccinium vitis-idaea	Visual estimation of percent cover categories in gridded quadrats (Categories: 0 = 0%, 1 = 1-25%, 2 = 25-49%, 3 = 50-75%, 4 = 75-100%). Sites A, B, and C - 0.16 m^2 gridded quadrat, 25 grids. Site D - 0.096 m2 gridded quadrat, 15 grids.	%	Vegetation cover data, each grid was summed to the whole quadrat and corrected to % cover per meter squared
OXYDEF	Oxytropis deflexa	Visual estimation of percent cover categories in gridded quadrats (Categories: 0 = 0%, 1 = 1-25%, 2 = 25-49%, 3 = 50-75%, 4 = 75-100%). Sites A, B, and C - 0.16 m^2 gridded quadrat, 25 grids. Site D - 0.096 m2 gridded quadrat, 15 grids.	%	Vegetation cover data, each grid was summed to the whole quadrat and corrected to % cover per meter squared
CARDIG	Cardamine digitata	Visual estimation of percent cover categories in gridded quadrats (Categories: 0 = 0%, 1 = 1-25%, 2 = 25-49%, 3 = 50-75%, 4 = 75-100%). Sites A, B, and C - 0.16 m^2 gridded quadrat, 25 grids. Site D - 0.096 m2 gridded quadrat, 15 grids.	%	Vegetation cover data, each grid was summed to the whole quadrat and corrected to % cover per meter squared
LUZNIV	Luzula nivalis	Visual estimation of percent cover categories in gridded quadrats (Categories: 0 = 0%, 1 = 1-25%, 2 = 25-49%, 3 = 50-75%, 4 = 75-100%). Sites A, B, and C - 0.16 m^2 gridded quadrat, 25 grids. Site D - 0.096 m2 gridded quadrat, 15 grids.	%	Vegetation cover data, each grid was summed to the whole quadrat and corrected to % cover per meter squared
PEDHIR	Pedicularis hirsuta	Visual estimation of percent cover categories in gridded quadrats (Categories: 0 = 0%, 1 = 1-25%, 2 = 25-49%, 3 = 50-75%, 4 = 75-100%). Sites A, B, and C - 0.16 m^2 gridded quadrat, 25 grids. Site D - 0.096 m2 gridded quadrat, 15 grids.	%	Vegetation cover data, each grid was summed to the whole quadrat and corrected to % cover per meter squared
OXYARC	Oxytropis arctrobia	Visual estimation of percent cover categories in gridded quadrats (Categories: 0 = 0%, 1 = 1-25%, 2 = 25-49%, 3 = 50-75%, 4 = 75-100%). Sites A, B, and C - 0.16 m^2 gridded quadrat, 25 grids. Site D - 0.096 m2 gridded quadrat, 15 grids.	%	Vegetation cover data, each grid was summed to the whole quadrat and corrected to % cover per meter squared
CERNIV	Cetraria nivalis	Visual estimation of percent cover categories in gridded quadrats (Categories: 0 = 0%, 1 = 1-25%, 2 = 25-49%, 3 = 50-75%, 4 = 75-100%). Sites A, B, and C - 0.16 m^2 gridded quadrat, 25 grids. Site D - 0.096 m2 gridded quadrat, 15 grids.	%	Vegetation cover data, each grid was summed to the whole quadrat and corrected to % cover per meter squared
ALENIG	Alectoria nigricans	Visual estimation of percent cover categories in gridded quadrats (Categories: 0 = 0%, 1 = 1-25%, 2 = 25-49%, 3 = 50-75%, 4 = 75-100%). Sites A, B, and C - 0.16 m^2 gridded quadrat, 25 grids. Site D - 0.096 m2 gridded quadrat, 15 grids.	%	Vegetation cover data, each grid was summed to the whole quadrat and corrected to % cover per meter squared
THAVER	Thamnolia vermicularis	Visual estimation of percent cover categories in gridded quadrats (Categories: 0 = 0%, 1 = 1-25%, 2 = 25-49%, 3 = 50-75%, 4 = 75-100%). Sites A, B, and C - 0.16 m^2 gridded quadrat, 25 grids. Site D - 0.096 m2 gridded quadrat, 15 grids.	%	Vegetation cover data, each grid was summed to the whole quadrat and corrected to % cover per meter squared
POLPAL	Polytrichum piliferum	Visual estimation of percent cover categories in gridded quadrats (Categories: 0 = 0%, 1 = 1-25%, 2 = 25-49%, 3 = 50-75%, 4 = 75-100%). Sites A, B, and C - 0.16 m^2 gridded quadrat, 25 grids. Site D - 0.096 m2 gridded quadrat, 15 grids.	%	Vegetation cover data, each grid was summed to the whole quadrat and corrected to % cover per meter squared
ALEOCH	Alectoria ochroleuca	Visual estimation of percent cover categories in gridded quadrats (Categories: 0 = 0%, 1 = 1-25%, 2 = 25-49%, 3 = 50-75%, 4 = 75-100%). Sites A, B, and C - 0.16 m^2 gridded quadrat, 25 grids. Site D - 0.096 m2 gridded quadrat, 15 grids.	%	Vegetation cover data, each grid was summed to the whole quadrat and corrected to % cover per meter squared
CETERI	Cetraria ericetorum	Visual estimation of percent cover categories in gridded quadrats (Categories: 0 = 0%, 1 = 1-25%, 2 = 25-49%, 3 = 50-75%, 4 = 75-100%). Sites A, B, and C - 0.16 m^2 gridded quadrat, 25 grids. Site D - 0.096 m2 gridded quadrat, 15 grids.	%	Vegetation cover data, each grid was summed to the whole quadrat and corrected to % cover per meter squared
PARSUL	Parmelia sulcata	Visual estimation of percent cover categories in gridded quadrats (Categories: 0 = 0%, 1 = 1-25%, 2 = 25-49%, 3 = 50-75%, 4 = 75-100%). Sites A, B, and C - 0.16 m^2 gridded quadrat, 25 grids. Site D - 0.096 m2 gridded quadrat, 15 grids.	%	Vegetation cover data, each grid was summed to the whole quadrat and corrected to % cover per meter squared
DACARC	Dactylina Arctica	Visual estimation of percent cover categories in gridded quadrats (Categories: 0 = 0%, 1 = 1-25%, 2 = 25-49%, 3 = 50-75%, 4 = 75-100%). Sites A, B, and C - 0.16 m^2 gridded quadrat, 25 grids. Site D - 0.096 m2 gridded quadrat, 15 grids.	%	Vegetation cover data, each grid was summed to the whole quadrat and corrected to % cover per meter squared
THASPP	Thamnolia Spp.	Visual estimation of percent cover categories in gridded quadrats (Categories: 0 = 0%, 1 = 1-25%, 2 = 25-49%, 3 = 50-75%, 4 = 75-100%). Sites A, B, and C - 0.16 m^2 gridded quadrat, 25 grids. Site D - 0.096 m2 gridded quadrat, 15 grids.	%	Vegetation cover data, each grid was summed to the whole quadrat and corrected to % cover per meter squared
AULTUR	Aulacomnium turgidum	Visual estimation of percent cover categories in gridded quadrats (Categories: 0 = 0%, 1 = 1-25%, 2 = 25-49%, 3 = 50-75%, 4 = 75-100%). Sites A, B, and C - 0.16 m^2 gridded quadrat, 25 grids. Site D - 0.096 m2 gridded quadrat, 15 grids.	%	Vegetation cover data, each grid was summed to the whole quadrat and corrected to % cover per meter squared
BLKBSC	Black BSC	Visual estimation of percent cover categories in gridded quadrats (Categories: 0 = 0%, 1 = 1-25%, 2 = 25-49%, 3 = 50-75%, 4 = 75-100%). Sites A, B, and C - 0.16 m^2 gridded quadrat, 25 grids. Site D - 0.096 m2 gridded quadrat, 15 grids.	%	Vegetation cover data, each grid was summed to the whole quadrat and corrected to % cover per meter squared
PELSPP	Peltigera spp.	Visual estimation of percent cover categories in gridded quadrats (Categories: 0 = 0%, 1 = 1-25%, 2 = 25-49%, 3 = 50-75%, 4 = 75-100%). Sites A, B, and C - 0.16 m^2 gridded quadrat, 25 grids. Site D - 0.096 m2 gridded quadrat, 15 grids.	%	Vegetation cover data, each grid was summed to the whole quadrat and corrected to % cover per meter squared
HYLSPL	Hylocomium splendens	Visual estimation of percent cover categories in gridded quadrats (Categories: 0 = 0%, 1 = 1-25%, 2 = 25-49%, 3 = 50-75%, 4 = 75-100%). Sites A, B, and C - 0.16 m^2 gridded quadrat, 25 grids. Site D - 0.096 m2 gridded quadrat, 15 grids.	%	Vegetation cover data, each grid was summed to the whole quadrat and corrected to % cover per meter squared
OXYMAY	Oxytropis maydelliana	Visual estimation of percent cover categories in gridded quadrats (Categories: 0 = 0%, 1 = 1-25%, 2 = 25-49%, 3 = 50-75%, 4 = 75-100%). Sites A, B, and C - 0.16 m^2 gridded quadrat, 25 grids. Site D - 0.096 m2 gridded quadrat, 15 grids.	%	Vegetation cover data, each grid was summed to the whole quadrat and corrected to % cover per meter squared
KALPOL	Kalmia polifolia	Visual estimation of percent cover categories in gridded quadrats (Categories: 0 = 0%, 1 = 1-25%, 2 = 25-49%, 3 = 50-75%, 4 = 75-100%). Sites A, B, and C - 0.16 m^2 gridded quadrat, 25 grids. Site D - 0.096 m2 gridded quadrat, 15 grids.	%	Vegetation cover data, each grid was summed to the whole quadrat and corrected to % cover per meter squared
DIALAP	Diapensia lapponica	Visual estimation of percent cover categories in gridded quadrats (Categories: 0 = 0%, 1 = 1-25%, 2 = 25-49%, 3 = 50-75%, 4 = 75-100%). Sites A, B, and C - 0.16 m^2 gridded quadrat, 25 grids. Site D - 0.096 m2 gridded quadrat, 15 grids.	%	Vegetation cover data, each grid was summed to the whole quadrat and corrected to % cover per meter squared
HEDSP.	Hedysarum sp.	Visual estimation of percent cover categories in gridded quadrats (Categories: 0 = 0%, 1 = 1-25%, 2 = 25-49%, 3 = 50-75%, 4 = 75-100%). Sites A, B, and C - 0.16 m^2 gridded quadrat, 25 grids. Site D - 0.096 m2 gridded quadrat, 15 grids.	%	Vegetation cover data, each grid was summed to the whole quadrat and corrected to % cover per meter squared
ANDPOL	Andromeda polifolia	Visual estimation of percent cover categories in gridded quadrats (Categories: 0 = 0%, 1 = 1-25%, 2 = 25-49%, 3 = 50-75%, 4 = 75-100%). Sites A, B, and C - 0.16 m^2 gridded quadrat, 25 grids. Site D - 0.096 m2 gridded quadrat, 15 grids.	%	Vegetation cover data, each grid was summed to the whole quadrat and corrected to % cover per meter squared
PEDSP.	Pedicularis Sp.	Visual estimation of percent cover categories in gridded quadrats (Categories: 0 = 0%, 1 = 1-25%, 2 = 25-49%, 3 = 50-75%, 4 = 75-100%). Sites A, B, and C - 0.16 m^2 gridded quadrat, 25 grids. Site D - 0.096 m2 gridded quadrat, 15 grids.	%	Vegetation cover data, each grid was summed to the whole quadrat and corrected to % cover per meter squared
CHALAT	Chamaenerion latifolium	Visual estimation of percent cover categories in gridded quadrats (Categories: 0 = 0%, 1 = 1-25%, 2 = 25-49%, 3 = 50-75%, 4 = 75-100%). Sites A, B, and C - 0.16 m^2 gridded quadrat, 25 grids. Site D - 0.096 m2 gridded quadrat, 15 grids.	%	Vegetation cover data, each grid was summed to the whole quadrat and corrected to % cover per meter squared
RACSP.	Racomitrium sp.	Visual estimation of percent cover categories in gridded quadrats (Categories: 0 = 0%, 1 = 1-25%, 2 = 25-49%, 3 = 50-75%, 4 = 75-100%). Sites A, B, and C - 0.16 m^2 gridded quadrat, 25 grids. Site D - 0.096 m2 gridded quadrat, 15 grids.	%	Vegetation cover data, each grid was summed to the whole quadrat and corrected to % cover per meter squared
TOMNIT	Tomenthypnum nitens	Visual estimation of percent cover categories in gridded quadrats (Categories: 0 = 0%, 1 = 1-25%, 2 = 25-49%, 3 = 50-75%, 4 = 75-100%). Sites A, B, and C - 0.16 m^2 gridded quadrat, 25 grids. Site D - 0.096 m2 gridded quadrat, 15 grids.	%	Vegetation cover data, each grid was summed to the whole quadrat and corrected to % cover per meter squared
POLSP.	Polytrichum sp.	Visual estimation of percent cover categories in gridded quadrats (Categories: 0 = 0%, 1 = 1-25%, 2 = 25-49%, 3 = 50-75%, 4 = 75-100%). Sites A, B, and C - 0.16 m^2 gridded quadrat, 25 grids. Site D - 0.096 m2 gridded quadrat, 15 grids.	%	Vegetation cover data, each grid was summed to the whole quadrat and corrected to % cover per meter squared
POAARC	Poa Arctica	Visual estimation of percent cover categories in gridded quadrats (Categories: 0 = 0%, 1 = 1-25%, 2 = 25-49%, 3 = 50-75%, 4 = 75-100%). Sites A, B, and C - 0.16 m^2 gridded quadrat, 25 grids. Site D - 0.096 m2 gridded quadrat, 15 grids.	%	Vegetation cover data, each grid was summed to the whole quadrat and corrected to % cover per meter squared
STESP.	Stellaria sp.	Visual estimation of percent cover categories in gridded quadrats (Categories: 0 = 0%, 1 = 1-25%, 2 = 25-49%, 3 = 50-75%, 4 = 75-100%). Sites A, B, and C - 0.16 m^2 gridded quadrat, 25 grids. Site D - 0.096 m2 gridded quadrat, 15 grids.	%	Vegetation cover data, each grid was summed to the whole quadrat and corrected to % cover per meter squared
LUZSP.	Luzula sp.	Visual estimation of percent cover categories in gridded quadrats (Categories: 0 = 0%, 1 = 1-25%, 2 = 25-49%, 3 = 50-75%, 4 = 75-100%). Sites A, B, and C - 0.16 m^2 gridded quadrat, 25 grids. Site D - 0.096 m2 gridded quadrat, 15 grids.	%	Vegetation cover data, each grid was summed to the whole quadrat and corrected to % cover per meter squared
UKNGRA	Unknown grasses	Visual estimation of percent cover categories in gridded quadrats (Categories: 0 = 0%, 1 = 1-25%, 2 = 25-49%, 3 = 50-75%, 4 = 75-100%). Sites A, B, and C - 0.16 m^2 gridded quadrat, 25 grids. Site D - 0.096 m2 gridded quadrat, 15 grids.	%	Vegetation cover data, each grid was summed to the whole quadrat and corrected to % cover per meter squared
UKNLIC	Unknown lichens	Visual estimation of percent cover categories in gridded quadrats (Categories: 0 = 0%, 1 = 1-25%, 2 = 25-49%, 3 = 50-75%, 4 = 75-100%). Sites A, B, and C - 0.16 m^2 gridded quadrat, 25 grids. Site D - 0.096 m2 gridded quadrat, 15 grids.	%	Vegetation cover data, each grid was summed to the whole quadrat and corrected to % cover per meter squared
CARSPP	Carex spp.	Visual estimation of percent cover categories in gridded quadrats (Categories: 0 = 0%, 1 = 1-25%, 2 = 25-49%, 3 = 50-75%, 4 = 75-100%). Sites A, B, and C - 0.16 m^2 gridded quadrat, 25 grids. Site D - 0.096 m2 gridded quadrat, 15 grids.	%	Vegetation cover data, each grid was summed to the whole quadrat and corrected to % cover per meter squared
CLASPP	Cladina spp.	Visual estimation of percent cover categories in gridded quadrats (Categories: 0 = 0%, 1 = 1-25%, 2 = 25-49%, 3 = 50-75%, 4 = 75-100%). Sites A, B, and C - 0.16 m^2 gridded quadrat, 25 grids. Site D - 0.096 m2 gridded quadrat, 15 grids.	%	Vegetation cover data, each grid was summed to the whole quadrat and corrected to % cover per meter squared
AUSEUC	Astragalus eucosmus	Visual estimation of percent cover categories in gridded quadrats (Categories: 0 = 0%, 1 = 1-25%, 2 = 25-49%, 3 = 50-75%, 4 = 75-100%). Sites A, B, and C - 0.16 m^2 gridded quadrat, 25 grids. Site D - 0.096 m2 gridded quadrat, 15 grids.	%	Vegetation cover data, each grid was summed to the whole quadrat and corrected to % cover per meter squared
DRYSPP	Dryas spp.	Visual estimation of percent cover categories in gridded quadrats (Categories: 0 = 0%, 1 = 1-25%, 2 = 25-49%, 3 = 50-75%, 4 = 75-100%). Sites A, B, and C - 0.16 m^2 gridded quadrat, 25 grids. Site D - 0.096 m2 gridded quadrat, 15 grids.	%	Vegetation cover data, each grid was summed to the whole quadrat and corrected to % cover per meter squared
UKNBRY	Unknown bryophytes	Visual estimation of percent cover categories in gridded quadrats (Categories: 0 = 0%, 1 = 1-25%, 2 = 25-49%, 3 = 50-75%, 4 = 75-100%). Sites A, B, and C - 0.16 m^2 gridded quadrat, 25 grids. Site D - 0.096 m2 gridded quadrat, 15 grids.	%	Vegetation cover data, each grid was summed to the whole quadrat and corrected to % cover per meter squared
DICSPP	Dicranum spp.	Visual estimation of percent cover categories in gridded quadrats (Categories: 0 = 0%, 1 = 1-25%, 2 = 25-49%, 3 = 50-75%, 4 = 75-100%). Sites A, B, and C - 0.16 m^2 gridded quadrat, 25 grids. Site D - 0.096 m2 gridded quadrat, 15 grids.	%	Vegetation cover data, each grid was summed to the whole quadrat and corrected to % cover per meter squared
